# Supplementary material for: Device Structure, Light Source Height, and Sunset Time Affect the Light-Trap Catching of Tea Leafhoppers
Source: Plants (Basel). 2024 Jan 15;13(2):241. doi: 10.3390/plants13020241 (PMC10820048; doi:10.3390/plants13020241)
Supplement: Supplementary file 1 [file plants-13-00241-s001.zip]

Archive with 4 entries (3 files):
- plants-2793441-supplementary/Supplementary Figures/
- plants-2793441-supplementary/Supplementary Figures/Figure S1.tif
- plants-2793441-supplementary/Supplementary Figures/Figure S2.tif
- plants-2793441-supplementary/table s1.pdf
